# Supplementary material for: The Teensleep study: the effectiveness of a school-based sleep education programme at improving early adolescent sleep
Source: Sleep Med X. 2019 Dec 7;2:100011. doi: 10.1016/j.sleepx.2019.100011 (PMC7790452; doi:10.1016/j.sleepx.2019.100011)
Supplement: Supplementary file 1 — Multimedia component 1 [file mmc1.zip]

Archive with 5 entries (5 files):
- coi_disclosure - GI.pdf
- coi_disclosure - RS.pdf
- coi_disclosure_CE.pdf
- coi_disclosure_CJH.pdf
- coi_disclosure_RF.pdf
